# Supplementary material for: The passive biomechanics of human pelvic collecting lymphatic vessels
Source: PLoS One. 2017 Aug 21;12(8):e0183222. doi: 10.1371/journal.pone.0183222 (PMC5565099; doi:10.1371/journal.pone.0183222)
Supplement: S1 File — This spreadsheet file contains the raw data collected during the human vessel cannulation experiments. (Page 1) Diameter measurements (mm) of six specimens inflated up to a pressure of 25 cm H2O at various levels of vessel elongation (λ = 1.0, 1.17, 1.24, and 1.30). (Page 2) Pressure-diameter data at λ = 1.17 was fit using the structural model presented in Eq 1. This sheet contains the raw pressure-diameter data as well as the predictions of diameter given by the fit parameters in Table 1. (Page 3) Distribution of collagen and elastin fiber orientation within the vessel walls for six specimens. Orientation was measured via FFT applied to z-projections constructed from volumetric datasets obtained by two-photon microscopy. Data is presented as a histogram with fiber intensity given for each bin of orientation angle (degrees). (XLSX) [file pone.0183222.s001.xlsx]

## Sheet: pressure-diameter data
Specimen 1						Specimen 2						Specimen 3						Specimen 4						Specimen 5						Specimen 6
Pressure (cm H2O)	D @ l = 1.0 (mm)	D @ l = 1.17 (mm)	D @ l = 1.24 (mm)	D @ l = 1.30 (mm)		Pressure (cm H2O)	D @ l = 1.0 (mm)	D @ l = 1.17 (mm)	D @ l = 1.24 (mm)	D @ l = 1.30 (mm)		Pressure (cm H2O)	D @ l = 1.0 (mm)	D @ l = 1.17 (mm)	D @ l = 1.24 (mm)	D @ l = 1.30 (mm)		Pressure (cm H2O)	D @ l = 1.0 (mm)	D @ l = 1.17 (mm)	D @ l = 1.24 (mm)	D @ l = 1.30 (mm)		Pressure (cm H2O)	D @ l = 1.0 (mm)	D @ l = 1.17 (mm)	D @ l = 1.24 (mm)	D @ l = 1.30 (mm)		Pressure (cm H2O)	D @ l = 1.0 (mm)	D @ l = 1.17 (mm)	D @ l = 1.24 (mm)	D @ l = 1.30 (mm)
0	1.1678	0.9418	0.9781	0.8548		0	1.2993	1.2493	1.2411	1.2932		0	1.1815	1.3384	1.3918	1.4178		0	1.3808	1.7658	1.7199	1.5479		0	0.7	0.674	0.661	0.6411		0	0.9568	0.9548	0.926	0.9123
1	1.2719	1.0555	1.1315	0.9068		1	1.5151	1.2774	1.274	1.2986		1	1.3966	1.4247	1.4356	1.4692		1	2.1	2.039	1.9397	1.7397		1	0.8034	0.7075	0.6945	0.6555		1	0.9836	1.0568	1.013	0.9322
2	1.3664	1.1377	1.2192	0.9733		2	1.7979	1.5562	1.3158	1.3199		2	1.5288	1.5075	1.5055	1.5473		2	2.2164	2.1253	2.0329	1.8541		2	0.8534	0.7425	0.7171	0.6705		2	1.1863	1.187	1.1575	1.1096
3	1.411	1.2116	1.2685	1.0158		3	1.8877	1.7199	1.5411	1.387		3	1.6199	1.5705	1.5836	1.526		3	2.289	2.2603	2.1027	1.9199		3	0.8918	0.7637	0.7466	0.6849		3	1.2534	1.2521	1.211	1.1815
4	1.4363	1.2637	1.3089	1.0603		4	1.926	1.7993	1.6534	1.5048		4	1.6589	1.6137	1.6089	1.6137		4	2.3445	2.2397	2.1445	1.9603		4	0.9096	0.7925	0.7685	0.7048		4	1.289	1.2815	1.2521	1.2096
5	1.4548	1.3096	1.3418	1.1		5	1.9445	1.8568	1.7089	1.5712		5	1.6904	1.6315	1.6466	1.6336		5	2.3829	2.2575	2.1699	2		5	0.9288	0.8082	0.7808	0.7199		5	1.3288	1.3027	1.2596	1.2377
7	1.4849	1.3575	1.3815	1.1637		7	1.974	1.9034	1.7952	1.6603		7	1.7192	1.6726	1.6801	1.6637		7	2.4363	2.3103	2.2226	2.0596		7	0.95	0.8308	0.8144	0.7514		7	1.3562	1.3315	1.2849	1.2678
9	1.4993	1.3952	1.4027	1.2192		9	1.9904	1.9274	1.8418	1.7123		9	1.7514	1.7021	1.7062	1.6849		9	2.4562	2.3356	2.2534	2.0979		9	0.9589	0.8562	0.8342	0.7781		9	1.3767	1.3575	1.3075	1.2904
11	1.5116	1.4164	1.4281	1.261		11	2.0007	1.9349	1.8699	1.7575		11	1.7651	1.7151	1.7205	1.7055		11	2.4747	2.3603	2.2959	2.1322		11	0.9705	0.8664	0.8527	0.8014		11	1.3932	1.3651	1.3219	1.3062
13	1.5295	1.4267	1.4411	1.2849		13	2.0082	1.9685	1.8986	1.7897		13	1.776	1.7336	1.7384	1.7164		13	2.4829	2.3877	2.3116	2.1822		13	0.9753	0.8781	0.8664	0.8219		13	1.4089	1.3863	1.3384	1.3185
15	1.5288	1.4452	1.4562	1.3144		15	2.0137	1.9774	1.9178	1.8192		15	1.789	1.7397	1.7404	1.7308		15	2.4945	2.4062	2.3356	2.2137		15	0.9849	0.8897	0.876	0.8267		15	1.413	1.3959	1.3575	1.3301
20	1.5459	1.4678	1.4774	1.3555		20	2.026	2	1.9534	1.8575		20	1.8007	1.763	1.7603	1.7486		20	2.5075	2.4432	2.376	2.2568		20	0.9952	0.9089	0.8952	0.8568		20	1.4288	1.3993	1.363	1.3425
25	1.5522	1.487	1.4932	1.3849		25	2.037	2.0336	1.9774	1.9021		25	1.7993	1.7856	1.776	1.7651		25	2.5226	2.4664	2.4116	2.3027		25	1.0048	0.9288	0.9014	0.8952		25	1.4486	1.4158	1.3767	1.3582

## Sheet: pressure-norm diameter w fit
Pressure (cm H2O)	Vessel 1 D (mm)	Vessel 2 D (mm)	Vessel 3 D (mm)	Vessel 4 D (mm)	Vessel 5 D (mm)	Vessel 6 D (mm)		Vessel 1 fit P (cm H2O)	Vessel 1 fit D (mm)	Vessel 2 fit P (cm H2O)	Vessel 2 fit D (mm)	Vessel 3 fit P (cm H2O)	Vessel 3 fit D (mm)	Vessel 4 fit P (cm H2O)	Vessel 4 fit D (mm)	Vessel 5 fit P (cm H2O)	Vessel 5 fit D (mm)	Vessel 6 fit P (cm H2O)	Vessel 6 fit D (mm)
0	0.9418	1.2493	1.3384	1.7658	0.674	0.9548		1.1236	0.9418	1.1203	1.2493	1.1669	1.3384	1.1635	1.7658	1.6646	0.674	1.0778	0.9548
1	1.0555	1.2774	1.4247	2.039	0.7075	1.0568		1.2814	1.0555	1.1301	1.2774	1.2367	1.4247	1.6206	2.039	2.0078	0.7075	1.131	1.0568
2	1.1377	1.5562	1.5075	2.1253	0.7425	1.187		1.5687	1.1377	1.3694	1.5562	1.4668	1.5075	2.1896	2.1253	2.603	0.7425	1.4978	1.187
3	1.2116	1.7199	1.5705	2.2603	0.7637	1.2521		2.1628	1.2116	2.2537	1.7199	2.0014	1.5705	4.6965	2.2603	3.1478	0.7637	2.3317	1.2521
4	1.2637	1.7993	1.6137	2.2397	0.7925	1.2815		2.9895	1.2637	3.5748	1.7993	2.8379	1.6137	4.0917	2.2397	4.2295	0.7925	3.1526	1.2815
5	1.3096	1.8568	1.6315	2.2575	0.8082	1.3027		4.24	1.3096	5.4498	1.8568	3.3903	1.6315	4.6075	2.2575	5.0497	0.8082	4.0679	1.3027
7	1.3575	1.9034	1.6726	2.3103	0.8308	1.3315		6.4415	1.3575	7.9987	1.9034	5.4655	1.6726	6.7331	2.3103	6.6305	0.8308	6.0007	1.3315
9	1.3952	1.9274	1.7021	2.3356	0.8562	1.3575		9.2207	1.3952	9.8571	1.9274	8.0668	1.7021	8.1742	2.3356	9.1876	0.8562	8.811	1.3575
11	1.4164	1.9349	1.7151	2.3603	0.8664	1.3651		11.3801	1.4164	10.5359	1.9349	9.6669	1.7151	9.9395	2.3603	10.5249	0.8664	9.904	1.3651
13	1.4267	1.9685	1.7336	2.3877	0.8781	1.3863		12.6286	1.4267	14.2902	1.9685	12.6042	1.7336	12.4214	2.3877	12.336	0.8781	13.8448	1.3863
15	1.4452	1.9774	1.7397	2.4062	0.8897	1.3959		15.2648	1.4452	15.5157	1.9774	13.7803	1.7397	14.4827	2.4062	14.4779	0.8897	16.1698	1.3959
20	1.4678	2	1.763	2.4432	0.9089	1.3993		19.3188	1.4678	19.1675	2	19.4991	1.763	19.8055	2.4432	18.9642	0.9089	17.0913	1.3993
25	1.487	2.0336	1.7856	2.4664	0.9288	1.4158		23.6642	1.487	26.3856	2.0336	27.5142	1.7856	24.1799	2.4664	25.2178	0.9288	22.4303	1.4158

## Sheet: collagen elastin fiber orient
Vessel 1				Vessel 2			Vessel 3			Vessel 4			Vessel 5			Vessel 6
Degrees	Collagen Intensity			Degrees	Collagen Intensity		Degrees	Collagen Intensity		Degrees	Collagen Intensity		Degrees	Collagen Intensity		Degrees	Collagen Intensity
-90	0.0049841			-90	0.0131		-90	0.006411		-90	0.0036747		-90	0.0043927		-90	0.0076691
-78	0			-78	0		-78	0.0030544		-78	0		-78	0.00091317		-78	0.00283
-66	0.0082546			-66	0.0101		-66	0.007864		-66	0.0018983		-66	0.0111		-66	0.0030512
-54	0.0167			-54	0.0097939		-54	0.0323		-54	0.0133		-54	0.0247		-54	0.0165
-42	0.0427			-42	0.0259		-42	0.0412		-42	0.0225		-42	0.0373		-42	0.0211
-30	0.0627			-30	0.0585		-30	0.0761		-30	0.0425		-30	0.0826		-30	0.0576
-18	0.0732			-18	0.1049		-18	0.1129		-18	0.0593		-18	0.1039		-18	0.0886
-6	0.0806			-6	0.0995		-6	0.1115		-6	0.0867		-6	0.1098		-6	0.1315
6	0.0821			6	0.0771		6	0.1074		6	0.1051		6	0.1007		6	0.1108
18	0.0862			18	0.0629		18	0.1041		18	0.0967		18	0.0969		18	0.076
30	0.0719			30	0.0395		30	0.0666		30	0.0674		30	0.0605		30	0.0553
42	0.0471			42	0.0309		42	0.0333		42	0.0384		42	0.0459		42	0.0387
54	0.0242			54	0.0119		54	0.0204		54	0.0137		54	0.0105		54	0.0156
66	0.0111			66	0.00018812		66	0.0058519		66	0.0097881		66	0.003245		66	0
78	0.0074525			78	0.0012053		78	0		78	0.0029604		78	0.0033938		78	0.00080377
90	0.007774			90	0.0088651		90	0.00040603		90	0.0045153		90	0		90	0.012
Degrees	Elastin Intensity			Degrees	Elastin Intensity		Degrees	Elastin Intensity		Degrees	Elastin Intensity		Degrees	Elastin Intensity		Degrees	Elastin Intensity
-90	0.0187			-90	0.0258		-90	0.0047255		-90	0.0018298		-90	0.0543		-90	0.0011495
-78	0			-78	0.0107		-78	0.0058715		-78	0		-78	0.0343		-78	0.0063129
-66	0.0111			-66	0.017		-66	0.0121		-66	0.0021299		-66	0.0301		-66	0.0028474
-54	0.0175			-54	0.0151		-54	0.0167		-54	0.0129		-54	0.0299		-54	0
-42	0.0314			-42	0.0232		-42	0.0248		-42	0.021		-42	0.0294		-42	0.0001722
-30	0.0404			-30	0.0438		-30	0.0539		-30	0.0308		-30	0.035		-30	0.0168
-18	0.0493			-18	0.0659		-18	0.071		-18	0.0374		-18	0.0466		-18	0.0197
-6	0.044			-6	0.1073		-6	0.1075		-6	0.055		-6	0.0403		-6	0.0799
6	0.0466			6	0.0809		6	0.0787		6	0.0636		6	0.0354		6	0.054
18	0.0375			18	0.0444		18	0.0489		18	0.0544		18	0.0247		18	0.0264
30	0.0291			30	0.032		30	0.0156		30	0.0313		30	0.0094999		30	0.0107
42	0.0214			42	0.0203		42	0.0114		42	0.0219		42	0		42	0.0083003
54	0.0093016			54	0.0065771		54	0		54	0.0146		54	0.0081046		54	0.005524
66	0.0063663			66	0		66	0.0014281		66	0.0075576		66	0.0119		66	0.0046023
78	0.0033754			78	0.0159		78	0.0073189		78	0.0058644		78	0.0219		78	0.0113
90	0.0269			90	0.0243		90	0.0067462		90	0.0054776		90	0.0558		90	0.0082642
